# Supplementary material for: Nature-Based Interventions for Psychological Wellbeing in Long-Term Conditions: A Systematic Review
Source: Int J Environ Res Public Health. 2022 Mar 9;19(6):3214. doi: 10.3390/ijerph19063214 (PMC8954238; doi:10.3390/ijerph19063214)
Supplement: Supplementary file 1 [file ijerph-19-03214-s001.zip]

Archive with 1 entries (1 files):
- ijerph-1588650-supplementary.pdf
